# Supplementary material for: Host Serum Amyloid A1 Facilitates Streptococcus pneumoniae Adaptation to Acidic Stress Induced by Pneumococcal Anaerobic Metabolism
Source: Microorganisms. 2025 Jun 4;13(6):1309. doi: 10.3390/microorganisms13061309 (PMC12195312; doi:10.3390/microorganisms13061309)
Supplement: Supplementary file 1 [file microorganisms-13-01309-s001.zip]

Archive with 1 entries (1 files):
- microorganisms-3630004-supplementary.pdf
